# Supplementary material for: A two-dimensional organic–inorganic hybrid compound, poly[(ethylenediamine)tri-μ-oxido-oxidocopper(II)molybdenum(VI)]
Source: Acta Crystallogr Sect E Struct Rep Online. 2008 Sep 6;64(Pt 10):m1238–9. doi: 10.1107/S160053680802792X (PMC2959353; doi:10.1107/S160053680802792X)
Supplement: Supplementary file 1 [file e-64-m1238-sup1.cif]

##############################################################################
###                                                                        ###
###        Electronic paper (Acta Crystallographica Section E)             ###
###                                                                        ###
##############################################################################
#                                                                            #
# This CIF contains the data in a paper accepted for publication in Acta     #
# Crystallographica Section E. It conforms to the requirements of Notes      #
# for Authors for Section E, and has been peer reviewed under the auspices   #
# of the IUCr Commission on Journals.                                        #
#                                                                            #
# Full details of the Crystallographic Information File format               #
# are given in the paper "The Crystallographic Information File (CIF):       #
# a New Standard Archive File for Crystallography" by S. R. Hall, F. H.      #
# Allen and I. D. Brown [Acta Cryst. (1991), A47, 655-685].                  #
#                                                                            #
# The current version of the core CIF dictionary is obtainable from          #
# ftp://ftp.iucr.org/pub/cif_core.dic. The current version number is 2.4.    #
#                                                                            #
# Software is freely available for graphical display of the structure(s) in  #
# this CIF.  For information consult the CIF home page http://www.iucr.org/  #
# cif/home.html                                                              #
#                                                                            #
# This file may be used for bona fide research purposes within the           #
# scientific community so long as proper attribution is given to the journal # 
# article from which it was obtained.                                        #
#                                                                            #
##############################################################################
                                             
data_global
_audit_creation_method     'from SHELXL97 CIF and IUCr SHELXL97-template'
_journal_date_recd_electronic     2008-08-20
_journal_date_accepted     2008-09-01
_journal_name_full     'Acta Crystallographica, Section E'
_journal_year     2008
_journal_volume     64
_journal_issue     10
_journal_page_first     m1238
_journal_page_last     m1239
_journal_paper_category     QM
_journal_coeditor_code     WM2192
_publ_contact_author_name     'Dr Mehtap Emirdag-Eanes'
_publ_contact_author_address
;
Izmir Institute of Technology
Department of Chemistry
Gulbahce koyu, Urla
Izmir 35430
Turkey
;
_publ_contact_author_email     'mehtapemirdag@iyte.edu.tr'
_publ_contact_author_fax     '90 232 750-7509'
_publ_contact_author_phone     '90 232 750-7564'
_publ_section_title
;
A two-dimensional organic--inorganic hybrid compound,
poly[(ethylenediamine)tri-\m-oxido-oxidocopper(II)molybdenum(VI)]
;
loop_
    _publ_author_name
    _publ_author_address
    'Ozgul Gun'
;
Izmir Institute of Technology
Department of Chemistry
Izmir 35430
Turkey
;
    'Don VanDerveer'
;
Department of Chemistry
Clemson University
Hunter Research Laboratory
Clemson
SC 29634-0973
USA
;
    'Mehtap Emirdag-Eanes'
;
Izmir Institute of Technology
Department of Chemistry
Izmir 35430
Turkey
;
data_I
_chemical_name_systematic
;
poly[(ethylenediamine)tri-\m-oxido-oxidocopper(II)molybdenum(VI)]
;
_chemical_name_common     ?
_chemical_formula_moiety     'C2 H8 Cu Mo N2 O4'
_chemical_formula_sum     'C2 H8 Cu Mo N2 O4'
_chemical_formula_iupac     '[Cu Mo O4 (C2 H8 N2)]'
_chemical_formula_weight     283.58
_chemical_melting_point     ?
_symmetry_cell_setting     monoclinic
_symmetry_space_group_name_H-M     'P 21/c'
_symmetry_space_group_name_Hall     '-P 2ybc'
loop_
    _symmetry_equiv_pos_as_xyz
    'x, y, z'
    '-x, y+1/2, -z+1/2'
    '-x, -y, -z'
    'x, -y-1/2, z-1/2'
_cell_length_a     9.954(4)
_cell_length_b     9.436(4)
_cell_length_c     7.674(3)
_cell_angle_alpha     90.00
_cell_angle_beta     107.734(18)
_cell_angle_gamma     90.00
_cell_volume     686.6(5)
_cell_formula_units_Z     4
_cell_measurement_reflns_used     4208
_cell_measurement_theta_min     2.1573
_cell_measurement_theta_max     26.0212
_cell_measurement_temperature     303(2)
_exptl_crystal_description     column
_exptl_crystal_colour     blue
_exptl_crystal_size_max     0.41
_exptl_crystal_size_mid     0.06
_exptl_crystal_size_min     0.02
_exptl_crystal_density_diffrn     2.743
_exptl_crystal_density_meas     ?
_exptl_crystal_density_method     'not measured'
_exptl_crystal_F_000     548
_exptl_absorpt_coefficient_mu     4.881
_exptl_absorpt_correction_type     multi-scan
_exptl_absorpt_process_details     '(REQAB; Jacobson, 1998)'
_exptl_absorpt_correction_T_min     0.6780
_exptl_absorpt_correction_T_max     1.0000
_exptl_special_details
;
;
_diffrn_ambient_temperature     303(2)
_diffrn_radiation_type     MoK\a
_diffrn_radiation_wavelength     0.71073
_diffrn_radiation_source     'Sealed Tube'
_diffrn_radiation_monochromator     'Graphite Monochromator'
_diffrn_measurement_device     'Rigaku Mercury CCD'
_diffrn_measurement_method     '\w-scans'
_diffrn_detector_area_resol_mean     14.6199
_diffrn_reflns_number     5616
_diffrn_reflns_av_R_equivalents     0.0890
_diffrn_reflns_av_sigmaI/netI     0.0530
_diffrn_reflns_theta_min     3.05
_diffrn_reflns_theta_max     24.99
_diffrn_reflns_theta_full     24.99
_diffrn_measured_fraction_theta_max     0.998
_diffrn_measured_fraction_theta_full     0.998
_diffrn_reflns_limit_h_min     -11
_diffrn_reflns_limit_h_max     11
_diffrn_reflns_limit_k_min     -11
_diffrn_reflns_limit_k_max     11
_diffrn_reflns_limit_l_min     -8
_diffrn_reflns_limit_l_max     9
_diffrn_reflns_reduction_process     'Lp corrections applied'
_diffrn_standards_number     0
_diffrn_standards_interval_count     .
_diffrn_standards_interval_time     .
_diffrn_standards_decay_%     ?
_refine_special_details
;
Refinement of <i>F</i>^2^ against ALL reflections. The weighted <i>R</i>-factor
<i>wR</i> and goodness of fit <i>S</i> are based on <i>F</i>^2^, conventional
<i>R</i>-factors <i>R</i> are based on <i>F</i>, with <i>F</i> set to zero for
negative <i>F</i>^2^. The threshold expression of <i>F</i>^2^ >
\s(<i>F</i>^2^) is used only for calculating <i>R</i>-factors(gt) <i>etc</i>.
and is not relevant to the choice of reflections for refinement.
<i>R</i>-factors based on <i>F</i>^2^ are statistically about twice as large
as those based on <i>F</i>, and <i>R</i>- factors based on ALL data will be
even larger.
;
_reflns_number_total     1209
_reflns_number_gt     1098
_reflns_threshold_expression     I>2\s(I)
_refine_ls_structure_factor_coef     Fsqd
_refine_ls_matrix_type     full
_refine_ls_R_factor_all     0.0735
_refine_ls_R_factor_gt     0.0627
_refine_ls_wR_factor_gt     0.1060
_refine_ls_wR_factor_ref     0.1108
_refine_ls_goodness_of_fit_ref     1.103
_refine_ls_restrained_S_all     1.103
_refine_ls_number_reflns     1209
_refine_ls_number_parameters     91
_refine_ls_number_restraints     0
_refine_ls_hydrogen_treatment     constr
_refine_ls_weighting_scheme     calc
_refine_ls_weighting_details
           'w = 1/[\s^2^(Fo^2^)+(0.0154P)^2^+14.9224P] where P=(Fo^2^+2Fc^2^)/3'
_atom_sites_solution_hydrogens     geom
_atom_sites_solution_primary     direct
_atom_sites_solution_secondary     difmap
_refine_ls_shift/su_max     0.001
_refine_ls_shift/su_mean     0.000
_refine_diff_density_max     0.787
_refine_diff_density_min     -0.916
_refine_ls_extinction_method     none
_refine_ls_extinction_coef     ?
loop_
    _atom_type_symbol
    _atom_type_description
    _atom_type_scat_dispersion_real
    _atom_type_scat_dispersion_imag
    _atom_type_scat_source
    'C' 'C' 0.0033 0.0016
                         'International Tables Vol C Tables 4.2.6.8 and 6.1.1.4'
    'H' 'H' 0.0000 0.0000
                         'International Tables Vol C Tables 4.2.6.8 and 6.1.1.4'
    'N' 'N' 0.0061 0.0033
                         'International Tables Vol C Tables 4.2.6.8 and 6.1.1.4'
    'O' 'O' 0.0106 0.0060
                         'International Tables Vol C Tables 4.2.6.8 and 6.1.1.4'
    'Cu' 'Cu' 0.3201 1.2651
                         'International Tables Vol C Tables 4.2.6.8 and 6.1.1.4'
    'Mo' 'Mo' -1.6832 0.6857
                         'International Tables Vol C Tables 4.2.6.8 and 6.1.1.4'
_computing_data_collection     'CrystalClear (Rigaku/MSC, 2001)'
_computing_cell_refinement     'CrystalClear (Rigaku/MSC, 2001)'
_computing_data_reduction     'CrystalClear (Rigaku/MSC, 2001)'
_computing_structure_solution     'SHELXTL (Sheldrick, 2008)'
_computing_structure_refinement     'SHELXTL (Sheldrick, 2008)'
_computing_molecular_graphics     'SHELXTL (Sheldrick, 2008)'
_computing_publication_material     'SHELXTL (Sheldrick, 2008)'
loop_
    _atom_site_type_symbol
    _atom_site_label
    _atom_site_fract_x
    _atom_site_fract_y
    _atom_site_fract_z
    _atom_site_U_iso_or_equiv
    _atom_site_adp_type
    _atom_site_calc_flag
    _atom_site_refinement_flags
    _atom_site_occupancy
    _atom_site_disorder_assembly
    _atom_site_disorder_group
    Mo Mo1 0.16945(9) 0.89946(9) 0.21937(11) 0.0186(3) Uani d . 1 . .
    Cu Cu2 -0.12230(13) 1.03150(13) 0.30706(17) 0.0205(4) Uani d . 1 . .
    N N1 -0.1618(9) 0.8217(9) 0.3090(11) 0.0226(19) Uani d . 1 . .
    H H1A -0.1479 0.7798 0.2106 0.027 Uiso calc R 1 . .
    H H1B -0.1035 0.7815 0.4103 0.027 Uiso calc R 1 . .
    O O1 0.0784(7) 1.0015(7) 0.3471(9) 0.0212(15) Uani d . 1 . .
    N N2 -0.3317(9) 1.0540(10) 0.2586(11) 0.025(2) Uani d . 1 . .
    H H2A -0.3505 1.0774 0.3625 0.030 Uiso calc R 1 . .
    H H2B -0.3651 1.1230 0.1758 0.030 Uiso calc R 1 . .
    O O2 0.3401(7) 0.8692(8) 0.3611(10) 0.0299(18) Uani d . 1 . .
    O O3 0.1771(9) 0.9921(8) 0.0266(10) 0.036(2) Uani d . 1 . .
    O O4 0.0827(7) 0.7333(7) 0.1511(10) 0.0258(16) Uani d . 1 . .
    C C2 -0.3985(10) 0.9178(11) 0.1886(14) 0.024(2) Uani d . 1 . .
    H H2C -0.4021 0.9054 0.0630 0.029 Uiso calc R 1 . .
    H H2D -0.4930 0.9145 0.1962 0.029 Uiso calc R 1 . .
    C C1 -0.3096(11) 0.8039(12) 0.3058(16) 0.031(3) Uani d . 1 . .
    H H1C -0.3159 0.8100 0.4279 0.038 Uiso calc R 1 . .
    H H1D -0.3433 0.7123 0.2573 0.0387 Uiso calc R 1 . .
loop_
    _atom_site_aniso_label
    _atom_site_aniso_U_11
    _atom_site_aniso_U_22
    _atom_site_aniso_U_33
    _atom_site_aniso_U_12
    _atom_site_aniso_U_13
    _atom_site_aniso_U_23
    Mo1 0.0228(5) 0.0186(4) 0.0169(4) -0.0027(4) 0.0104(3) -0.0023(4)
    Cu2 0.0204(7) 0.0178(6) 0.0233(7) 0.0005(5) 0.0074(5) 0.0011(5)
    N1 0.022(5) 0.027(5) 0.019(4) -0.001(4) 0.007(4) 0.003(4)
    O1 0.025(4) 0.022(4) 0.018(4) 0.003(3) 0.009(3) -0.004(3)
    N2 0.025(5) 0.036(5) 0.015(4) -0.003(4) 0.008(4) -0.004(4)
    O2 0.018(4) 0.037(5) 0.033(4) -0.001(3) 0.006(3) -0.011(4)
    O3 0.055(5) 0.035(5) 0.023(4) -0.012(4) 0.022(4) -0.003(4)
    O4 0.026(4) 0.022(4) 0.026(4) -0.006(3) 0.005(3) -0.003(3)
    C2 0.012(5) 0.033(6) 0.030(6) -0.005(4) 0.008(4) 0.000(5)
    C1 0.026(6) 0.036(7) 0.034(6) 0.001(5) 0.014(5) 0.013(5)
_geom_special_details
;
All e.s.d.'s (except the e.s.d. in the dihedral angle between two l.s. planes)
are estimated using the full covariance matrix. The cell e.s.d.'s are taken
into account individually in the estimation of e.s.d.'s in distances, angles
and torsion angles; correlations between e.s.d.'s in cell parameters are only
used when they are defined by crystal symmetry. An approximate (isotropic)
treatment of cell e.s.d.'s is used for estimating e.s.d.'s involving l.s.
planes.
;
loop_
    _geom_bond_atom_site_label_1
    _geom_bond_atom_site_label_2
    _geom_bond_site_symmetry_2
    _geom_bond_distance
    _geom_bond_publ_flag
    Mo1 O2 . 1.739(7) y
    Mo1 O3 . 1.740(7) y
    Mo1 O4 . 1.789(7) y
    Mo1 O1 . 1.803(6) y
    Cu2 O1 . 1.947(7) y
    Cu2 O4 2 1.951(7) y
    Cu2 O1A 3_576 2.574(7) y
    Cu2 O3A 3_575 2.460(7) y
    Cu2 N2 . 2.014(8) y
    Cu2 N1 . 2.020(9) y
    N1 C1 . 1.473(13) ?
    N1 H1A . 0.9000 ?
    N1 H1B . 0.9000 ?
    N2 C2 . 1.471(13) ?
    N2 H2A . 0.9000 ?
    N2 H2B . 0.9000 ?
    O4 Cu2 2_545 1.951(7) ?
    C2 C1 . 1.505(15) ?
    C2 H2C . 0.9600 ?
    C2 H2D . 0.9600 ?
    C1 H1C . 0.9600 ?
    C1 H1D . 0.9600 ?
loop_
    _geom_angle_atom_site_label_1
    _geom_angle_atom_site_label_2
    _geom_angle_atom_site_label_3
    _geom_angle_site_symmetry_1
    _geom_angle_site_symmetry_3
    _geom_angle
    _geom_angle_publ_flag
    O2 Mo1 O3 . . 109.1(4) ?
    O2 Mo1 O4 . . 109.4(3) ?
    O3 Mo1 O4 . . 109.5(3) ?
    O2 Mo1 O1 . . 107.8(3) ?
    O3 Mo1 O1 . . 110.7(3) ?
    O4 Mo1 O1 . . 110.4(3) ?
    O1 Cu2 O4 . 2 88.3(3) ?
    O1 Cu2 N2 . . 177.3(3) ?
    O4 Cu2 N2 2 . 94.2(3) ?
    O1 Cu2 N1 . . 92.8(3) ?
    O4 Cu2 N1 2 . 170.2(3) ?
    N2 Cu2 N1 . . 84.9(3) ?
    C1 N1 Cu2 . . 107.9(6) ?
    C1 N1 H1A . . 110.1 ?
    Cu2 N1 H1A . . 110.1 ?
    C1 N1 H1B . . 110.1 ?
    Cu2 N1 H1B . . 110.1 ?
    H1A N1 H1B . . 108.4 ?
    Mo1 O1 Cu2 . . 130.8(4) ?
    C2 N2 Cu2 . . 107.6(6) ?
    C2 N2 H2A . . 110.2 ?
    Cu2 N2 H2A . . 110.2 ?
    C2 N2 H2B . . 110.2 ?
    Cu2 N2 H2B . . 110.2 ?
    H2A N2 H2B . . 108.5 ?
    Mo1 O4 Cu2 . 2_545 138.7(4) ?
    N2 C2 C1 . . 106.7(9) ?
    N2 C2 H2C . . 110.4 ?
    C1 C2 H2C . . 110.4 ?
    N2 C2 H2D . . 110.4 ?
    C1 C2 H2D . . 110.4 ?
    H2C C2 H2D . . 108.6 ?
    N1 C1 C2 . . 109.3(8) ?
    N1 C1 H1C . . 109.8 ?
    C2 C1 H1C . . 109.8 ?
    N1 C1 H1D . . 109.8 ?
    C2 C1 H1D . . 109.8 ?
    H1C C1 H1D . . 108.3 ?
loop_
    _geom_torsion_atom_site_label_1
    _geom_torsion_atom_site_label_2
    _geom_torsion_atom_site_label_3
    _geom_torsion_atom_site_label_4
    _geom_torsion_site_symmetry_1
    _geom_torsion_site_symmetry_2
    _geom_torsion_site_symmetry_3
    _geom_torsion_site_symmetry_4
    _geom_torsion
    _geom_torsion_publ_flag
    O1 Cu2 N1 C1 . . . . 172.4(6) ?
    O4 Cu2 N1 C1 2 . . . 76(2) ?
    N2 Cu2 N1 C1 . . . . -9.1(7) ?
    O2 Mo1 O1 Cu2 . . . . -161.3(5) ?
    O3 Mo1 O1 Cu2 . . . . 79.4(5) ?
    O4 Mo1 O1 Cu2 . . . . -42.0(6) ?
    O4 Cu2 O1 Mo1 2 . . . -133.4(5) ?
    N1 Cu2 O1 Mo1 . . . . 56.3(5) ?
    O1 Cu2 N2 C2 . . . . 14(7) ?
    O4 Cu2 N2 C2 2 . . . 170.1(6) ?
    N1 Cu2 N2 C2 . . . . -19.7(6) ?
    O2 Mo1 O4 Cu2 . . . 2_545 1.6(7) ?
    O3 Mo1 O4 Cu2 . . . 2_545 121.0(6) ?
    O1 Mo1 O4 Cu2 . . . 2_545 -116.8(6) ?
    Cu2 N2 C2 C1 . . . . 43.7(9) ?
    Cu2 N1 C1 C2 . . . . 36.0(10) ?
    N2 C2 C1 N1 . . . . -53.4(11) ?
