# Supplementary material for: A two-dimensional organic–inorganic hybrid compound, poly[(ethylenediamine)tri-μ-oxido-oxidocopper(II)molybdenum(VI)]
Source: Acta Crystallogr Sect E Struct Rep Online. 2008 Sep 6;64(Pt 10):m1238–9. doi: 10.1107/S160053680802792X (PMC2959353; doi:10.1107/S160053680802792X)
Supplement: Supplementary file 2 [file e-64-m1238-Isup2.hkl]

# 
# h,k,l, Fc-squared, Fo-squared, sigma(Fo-squared) and status flag 
# 
data_I
_shelx_title ' cuu in P2(1)/c' 
_shelx_refln_list_code          4 
_shelx_F_calc_maximum      268.11 
_exptl_crystal_F_000       548.00 
_reflns_d_resolution_high  0.8411 
 
loop_ 
 _symmetry_equiv_pos_as_xyz 
 'x, y, z' 
 '-x, y+1/2, -z+1/2' 
 '-x, -y, -z' 
 'x, -y-1/2, z-1/2' 
 
_cell_length_a     9.9538 
_cell_length_b     9.4364 
_cell_length_c     7.6743 
_cell_angle_alpha  90.000 
_cell_angle_beta  107.734 
_cell_angle_gamma  90.000 
 
_shelx_F_squared_multiplier     1.000 
 
loop_ 
 _refln_index_h 
 _refln_index_k 
 _refln_index_l 
 _refln_F_squared_calc 
 _refln_F_squared_meas 
 _refln_F_squared_sigma 
 _refln_observed_status 
   2   0   0    10780.63     9971.66    232.43 o 
   3   0   0    27454.64    24717.57    734.89 o 
   4   0   0    42968.22    40940.50   1204.70 o 
   5   0   0      660.48      648.08     88.20 o 
   6   0   0     9569.85     9936.88    271.78 o 
   7   0   0     1982.00     2118.21    133.81 o 
   8   0   0      222.68      378.64    263.33 o 
   9   0   0      570.06      532.71    128.83 o 
  10   0   0       70.55      151.99     57.15 o 
  11   0   0      103.81      188.50     73.36 o 
   1   1   0     6668.59     6698.36    112.91 o 
   2   1   0     8059.75     7816.89    122.20 o 
   3   1   0      822.62      795.38     48.12 o 
   4   1   0      622.91      455.31     72.42 o 
   5   1   0     2391.27     2221.90    108.46 o 
   6   1   0        7.98      171.31     75.22 o 
   7   1   0      790.90      880.83    106.42 o 
   8   1   0       18.98       44.65     54.67 o 
   9   1   0        1.24       43.32     46.00 o 
  10   1   0      375.66      426.08     93.23 o 
  11   1   0      368.74      508.03     71.57 o 
   0   2   0    25829.49    25689.03    427.88 o 
   1   2   0     6509.67     6749.32     84.12 o 
   2   2   0      295.72      332.57     33.41 o 
   3   2   0     9158.32     8688.93    176.92 o 
   4   2   0     9002.00     8624.02    135.61 o 
   5   2   0      392.45      305.27     44.12 o 
   6   2   0      429.93      351.40     84.20 o 
   7   2   0     1119.93     1145.93    145.75 o 
   8   2   0      885.94      793.83     72.37 o 
   9   2   0      140.79      263.57     62.45 o 
  10   2   0        0.08      223.72     80.38 o 
  11   2   0       68.52      159.87     53.69 o 
   1   3   0    28881.32    29463.89    310.54 o 
   2   3   0    14264.94    13323.56    182.79 o 
   3   3   0        3.63       35.52     41.11 o 
   4   3   0     4850.00     4660.85    104.62 o 
   5   3   0    15345.04    15038.62    238.82 o 
   6   3   0     1005.07      976.94    102.57 o 
   7   3   0     3755.19     3560.87    128.85 o 
   8   3   0     1145.93     1383.94     99.91 o 
   9   3   0      161.10      211.51     62.87 o 
  10   3   0      146.38      156.10    103.73 o 
   0   4   0        2.79       90.95     45.97 o 
   1   4   0     3012.09     3000.52     80.03 o 
   2   4   0     3702.70     3537.30     66.42 o 
   3   4   0      506.92      343.71     71.77 o 
   4   4   0      390.04      335.99     50.18 o 
   5   4   0     8031.92     8007.83    215.38 o 
   6   4   0     6618.67     6785.75    150.87 o 
   7   4   0       42.00       93.88     59.70 o 
   8   4   0     2082.39     2189.09    130.51 o 
   9   4   0     2935.91     3015.62    195.03 o 
  10   4   0      377.42      298.35     57.16 o 
   1   5   0     3124.27     3202.34     58.01 o 
   2   5   0     7007.33     7178.73    121.49 o 
   3   5   0     2240.24     2039.95     74.82 o 
   4   5   0      128.69      125.93     29.02 o 
   5   5   0      889.55     1006.01     56.85 o 
   6   5   0     2252.31     2473.93    120.97 o 
   7   5   0      631.21      541.69     49.51 o 
   8   5   0       34.22       73.55     50.35 o 
   9   5   0      183.53      557.13    150.81 o 
  10   5   0      415.65      338.18     60.27 o 
   0   6   0     1041.49     1012.59    129.68 o 
   1   6   0        4.02       70.41     21.37 o 
   2   6   0      557.21      451.80     54.36 o 
   3   6   0     1056.83      991.11     65.12 o 
   4   6   0       37.36       42.35     40.25 o 
   5   6   0     2058.03     2148.11    132.98 o 
   6   6   0     1442.84     1530.92    125.49 o 
   7   6   0       45.15      211.32     48.40 o 
   8   6   0      774.22      812.05     84.53 o 
   9   6   0     1561.89     1891.93    219.12 o 
   1   7   0     1228.04     1466.74     66.52 o 
   2   7   0      270.60      223.68     29.87 o 
   3   7   0     1392.20     1406.61     74.90 o 
   4   7   0     2849.49     2804.79     75.15 o 
   5   7   0      479.93      510.29     65.16 o 
   6   7   0     1702.63     1756.81     69.05 o 
   7   7   0     5706.73     6253.33    123.47 o 
   8   7   0     1325.27     1373.00    110.76 o 
   0   8   0      950.71      823.57     93.12 o 
   1   8   0      604.01      718.93     69.61 o 
   2   8   0       22.77      129.59     34.45 o 
   3   8   0      516.19      472.39     72.17 o 
   4   8   0       85.62      121.32     67.50 o 
   5   8   0       68.43      345.15     82.71 o 
   6   8   0       65.32      169.36    105.21 o 
   7   8   0       88.05      272.55     66.54 o 
   1   9   0      267.23      206.96     27.99 o 
   2   9   0       73.82      160.45     52.89 o 
   3   9   0     1114.07     1007.15     89.62 o 
   4   9   0      960.83      865.30     76.51 o 
   5   9   0       12.57        6.28     64.72 o 
   6   9   0      790.12      590.53     73.86 o 
   0  10   0     1961.46     1846.92    142.92 o 
   1  10   0      351.93      347.75     54.57 o 
   2  10   0      740.30      860.29     87.10 o 
   3  10   0     1918.54     2344.34    209.57 o 
   4  10   0       84.69      157.73     44.01 o 
   5  10   0     1139.76     1073.98     58.67 o 
   1  11   0     1655.60     1356.51     80.82 o 
   2  11   0     2131.44     1656.04    107.99 o 
 -11   1   1     1879.54     1834.73    180.48 o 
 -10   1   1     5810.63     6871.00    326.26 o 
  -9   1   1     3426.97     3703.41    133.40 o 
  -8   1   1      254.30      236.29     34.56 o 
  -7   1   1    10031.11    10203.32    141.88 o 
  -6   1   1     9177.34     9165.19    195.08 o 
  -5   1   1     2770.69     2822.44     78.11 o 
  -4   1   1     2386.08     2189.29     78.40 o 
  -3   1   1     9360.88     8935.23    148.79 o 
  -2   1   1      196.14      220.83     28.50 o 
  -1   1   1      123.39      138.68     15.09 o 
   0   1   1      285.21      357.64     41.05 o 
   1   1   1      950.77     1135.08     41.32 o 
   2   1   1     3037.91     3180.80     89.54 o 
   3   1   1     1224.28      800.83     50.52 o 
   4   1   1     8484.92     7769.04    184.43 o 
   5   1   1     2792.78     2635.52     95.12 o 
   6   1   1     2044.00     2148.90    114.36 o 
   7   1   1     7027.29     7175.17    192.73 o 
   8   1   1     2650.82     2661.65    341.95 o 
   9   1   1        6.48      183.92    100.10 o 
  10   1   1     3982.20     4030.65    148.21 o 
 -11   2   1     1244.74     1290.95     67.47 o 
 -10   2   1        1.78      137.18     44.85 o 
  -9   2   1     4221.09     4285.91    152.89 o 
  -8   2   1     5406.03     5658.68    228.99 o 
  -7   2   1        1.03       95.09     49.71 o 
  -6   2   1     7902.12     8150.18    141.15 o 
  -5   2   1     7311.85     7198.90    143.57 o 
  -4   2   1        1.28       65.98     33.26 o 
  -3   2   1     5174.71     4693.49    126.02 o 
  -2   2   1    11746.15    11708.29    136.89 o 
  -1   2   1      324.20      391.05     27.51 o 
   0   2   1    18423.13    19800.15    468.34 o 
   1   2   1      659.04      570.36     52.52 o 
   2   2   1     2015.64     1572.19     65.71 o 
   3   2   1    11264.73    10502.74    208.07 o 
   4   2   1     2580.74     2656.92    138.57 o 
   5   2   1     4926.73     4587.35    114.32 o 
   6   2   1     7637.12     7742.05    185.42 o 
   7   2   1     1296.22     1247.10     88.95 o 
   8   2   1     1235.65     1189.39    175.40 o 
   9   2   1     4404.13     5939.15    753.17 o 
  10   2   1      760.18      419.02     86.24 o 
 -11   3   1       47.35      324.88     72.37 o 
 -10   3   1      624.05      686.91     51.45 o 
  -9   3   1      896.67      885.94    140.79 o 
  -8   3   1      333.51      170.17     33.70 o 
  -7   3   1       10.72      139.15     54.19 o 
  -6   3   1     3422.22     3467.26    107.70 o 
  -5   3   1     7588.88     7892.66    117.90 o 
  -4   3   1     1614.48     1533.38     45.64 o 
  -3   3   1      310.87      225.23     23.36 o 
  -2   3   1     6191.90     5786.40     79.32 o 
  -1   3   1     7715.42     7566.89    108.66 o 
   0   3   1        3.77       31.79     47.56 o 
   1   3   1     1432.58     1303.20     37.77 o 
   2   3   1      882.66      595.10     34.27 o 
   3   3   1     1618.79     1454.34     63.12 o 
   4   3   1       51.43      113.29     51.23 o 
   5   3   1     1727.61     1793.78     84.95 o 
   6   3   1      345.28      400.67     52.68 o 
   7   3   1      256.80      241.98     52.90 o 
   8   3   1      123.84       83.83     41.92 o 
   9   3   1      220.09      154.67     61.54 o 
  10   3   1      271.17      231.83     58.99 o 
 -10   4   1       40.71      100.65     39.14 o 
  -9   4   1     2352.40     2529.62     76.12 o 
  -8   4   1     1613.22     1632.19     87.11 o 
  -7   4   1      592.41      583.15     46.50 o 
  -6   4   1       16.51      115.90     45.32 o 
  -5   4   1     4273.13     4240.35     89.72 o 
  -4   4   1     1415.10     1353.48     81.88 o 
  -3   4   1      260.67      234.75     24.78 o 
  -2   4   1       28.66       66.73     32.27 o 
  -1   4   1        1.01       39.34     23.18 o 
   0   4   1      343.45      263.65     46.08 o 
   1   4   1      410.11      337.96     25.57 o 
   2   4   1       87.18      118.82     28.68 o 
   3   4   1     1888.43     1847.76     65.71 o 
   4   4   1      303.52      235.66     35.24 o 
   5   4   1     4903.69     4961.71    105.56 o 
   6   4   1     1210.04     1071.71     65.91 o 
   7   4   1       45.21      121.74     77.27 o 
   8   4   1     1101.99     1305.27    227.34 o 
   9   4   1     2737.88     2899.47    266.76 o 
  10   4   1      295.62      932.43    515.80 o 
 -10   5   1      321.69      536.43    109.40 o 
  -9   5   1        1.23      172.36     54.50 o 
  -8   5   1     1698.51     1772.30    113.73 o 
  -7   5   1     3427.50     3742.24    119.93 o 
  -6   5   1     1098.96     1005.34     54.44 o 
  -5   5   1    11421.28    11783.67    170.86 o 
  -4   5   1     8738.57     9405.80    180.27 o 
  -3   5   1       97.96      109.30     29.27 o 
  -2   5   1    15757.21    15908.78    223.16 o 
  -1   5   1    21698.11    21858.74    255.37 o 
   0   5   1     1632.15     1511.79     55.57 o 
   1   5   1     8991.78     9194.39    281.03 o 
   2   5   1    12319.77    12262.05    199.95 o 
   3   5   1      679.96      652.24     66.27 o 
   4   5   1     1896.20     1994.14    115.62 o 
   5   5   1     5798.46     5905.81    111.71 o 
   6   5   1      639.95      676.16     58.50 o 
   7   5   1     1379.59     1477.11    107.24 o 
   8   5   1     1217.39     1418.07    140.45 o 
   9   5   1      103.24      187.54     58.86 o 
  -9   6   1        0.67      181.43     62.49 o 
  -8   6   1       51.12      137.08     38.41 o 
  -7   6   1     1092.85     1746.30    239.53 o 
  -6   6   1     2520.48     2375.30     77.64 o 
  -5   6   1       37.55      -51.94    101.27 o 
  -4   6   1     4835.44     5001.78     96.41 o 
  -3   6   1     7913.68     7978.08    148.35 o 
  -2   6   1     3575.43     3532.66     65.75 o 
  -1   6   1     2443.43     2501.25    102.18 o 
   0   6   1    14692.73    16089.89    312.46 o 
   1   6   1     5636.73     5583.04    146.95 o 
   2   6   1      116.97       74.50     22.11 o 
   3   6   1     2390.00     2366.51     64.47 o 
   4   6   1     5831.54     5836.79    128.60 o 
   5   6   1      544.48      605.97     83.43 o 
   6   6   1      306.01      211.07     33.96 o 
   7   6   1       98.97      107.35     49.93 o 
   8   6   1      158.76      195.72     55.71 o 
   9   6   1       53.82      126.82     62.78 o 
  -9   7   1      158.81      253.07     60.77 o 
  -8   7   1      421.59      251.92     34.08 o 
  -7   7   1       40.31      124.47     59.46 o 
  -6   7   1      105.11      161.71     69.88 o 
  -5   7   1      430.13      330.26     36.93 o 
  -4   7   1     1556.02     1833.53    113.91 o 
  -3   7   1       21.82       67.27     25.21 o 
  -2   7   1     1160.11     1263.70     45.77 o 
  -1   7   1        3.32      144.24     53.64 o 
   0   7   1       50.98       26.17     46.77 o 
   1   7   1        9.16       52.90     67.15 o 
   2   7   1      710.02      624.95     99.45 o 
   3   7   1      129.42       94.34     32.57 o 
   4   7   1      548.32      443.35     53.05 o 
   5   7   1      204.50      218.70     38.21 o 
   6   7   1       79.37      286.80     99.90 o 
   7   7   1       41.05      188.90     75.31 o 
   8   7   1      207.40      180.00     55.33 o 
  -8   8   1        3.54        6.17     71.06 o 
  -7   8   1     1522.97     1967.03    159.70 o 
  -6   8   1     3380.63     3425.69    187.67 o 
  -5   8   1      451.94      400.20     49.72 o 
  -4   8   1     3492.70     3501.09    121.34 o 
  -3   8   1     8092.13     8011.34    188.55 o 
  -2   8   1     2837.48     2708.29     95.77 o 
  -1   8   1     1316.23     1213.60    111.80 o 
   0   8   1    11576.50    11799.37    304.77 o 
   1   8   1     5117.19     5041.56     86.63 o 
   2   8   1       85.62       69.80     49.77 o 
   3   8   1     4950.54     4990.56    121.25 o 
   4   8   1     4423.55     4531.73     93.13 o 
   5   8   1      217.33      147.13     84.50 o 
   6   8   1      771.86      850.06     77.21 o 
   7   8   1     1300.98     1258.77    122.75 o 
  -7   9   1     1778.60     3038.93    483.60 o 
  -6   9   1      226.71      210.23     51.20 o 
  -5   9   1     1026.29     1040.46     59.35 o 
  -4   9   1     1707.79     1767.17    131.66 o 
  -3   9   1      165.00      131.86     43.46 o 
  -2   9   1     1235.77     1275.67     96.90 o 
  -1   9   1     3564.46     3510.53     77.41 o 
   0   9   1      113.32      130.23     24.50 o 
   1   9   1     2617.95     2397.99    102.51 o 
   2   9   1     3020.07     3238.24    243.79 o 
   3   9   1      368.51      387.43     84.00 o 
   4   9   1      862.84      910.45    119.24 o 
   5   9   1     2260.66     2440.67    265.39 o 
   6   9   1      162.72      106.35     45.23 o 
  -5  10   1      182.89      177.25     57.22 o 
  -4  10   1     1422.82     1397.98     61.60 o 
  -3  10   1     1103.30     1239.35     75.95 o 
  -2  10   1       47.84      194.43     39.85 o 
  -1  10   1      247.25      168.55     45.82 o 
   0  10   1     1275.77     1048.12    158.50 o 
   1  10   1     1283.65     1264.82    152.16 o 
   2  10   1      298.89      157.08     38.15 o 
   3  10   1      150.18      224.54     59.76 o 
   4  10   1      640.05      505.31     53.11 o 
  -2  11   1     2096.66     1944.71    249.82 o 
  -1  11   1     2119.94     1987.65    237.40 o 
   0  11   1      270.29      211.29     60.35 o 
   1  11   1     1028.30      782.66    127.58 o 
 -11   0   2        4.77      122.82     61.46 o 
 -10   0   2      171.16      164.25     48.17 o 
  -9   0   2     1346.90     1103.68     80.22 o 
  -8   0   2     1030.56      859.39     70.15 o 
  -7   0   2     2207.09     2050.53     94.16 o 
  -6   0   2    19838.43    19989.41    409.01 o 
  -5   0   2     2772.70     2474.09     72.67 o 
  -4   0   2     8293.30     7837.15    211.74 o 
  -3   0   2    21513.82    21012.46    357.56 o 
  -2   0   2    48034.50    46104.38    961.22 o 
  -1   0   2        0.72      153.49     66.19 o 
   0   0   2    71881.05    72342.77   1507.71 o 
   1   0   2    34935.96    34210.57    727.45 o 
   2   0   2     5863.64     5935.01    158.85 o 
   3   0   2     7037.89     6694.17    451.16 o 
   4   0   2    22262.58    22479.07    496.75 o 
   5   0   2     3725.36     3647.35    154.22 o 
   6   0   2      481.81      464.56     78.58 o 
   7   0   2     1880.97     1644.92    285.75 o 
   8   0   2      146.54      114.27     63.71 o 
   9   0   2      165.89       94.91    123.05 o 
 -11   1   2       79.00      200.08     49.39 o 
 -10   1   2      249.89      280.46     55.45 o 
  -9   1   2      194.46      220.34     65.46 o 
  -8   1   2      258.18      186.77     33.58 o 
  -7   1   2     1068.79     1045.92     59.98 o 
  -6   1   2      182.45      142.11     33.42 o 
  -5   1   2     1578.58     1621.28     71.18 o 
  -4   1   2     3538.39     3274.95     73.67 o 
  -3   1   2     1240.72     1285.08     33.47 o 
  -2   1   2     8346.27     8709.30    176.26 o 
  -1   1   2    10840.44    11421.47    159.14 o 
   0   1   2      937.39      957.05     50.17 o 
   1   1   2      221.41      174.75     41.71 o 
   2   1   2     2408.70     2235.42     64.34 o 
   3   1   2     2550.14     2398.20     95.47 o 
   4   1   2      298.42      270.27     48.83 o 
   5   1   2     1501.73     1593.77    116.23 o 
   6   1   2       71.26       91.89     56.55 o 
   7   1   2      360.74      149.25     45.71 o 
   8   1   2      162.34      171.48     96.21 o 
   9   1   2       79.73      203.34     71.18 o 
  10   1   2      350.95      254.48     86.68 o 
 -11   2   2      552.14      306.04     71.39 o 
 -10   2   2      722.54      653.99     97.55 o 
  -9   2   2      210.31      126.22     25.41 o 
  -8   2   2      418.31      381.64     70.24 o 
  -7   2   2     1365.62     1287.08     65.85 o 
  -6   2   2     2020.42     2072.38     97.12 o 
  -5   2   2      430.72      358.07     41.68 o 
  -4   2   2      840.85      649.87     35.19 o 
  -3   2   2     1387.86     1050.52     29.56 o 
  -2   2   2     1274.75     1030.97     40.47 o 
  -1   2   2      355.55      314.55     36.73 o 
   0   2   2     6643.44     6666.45    116.54 o 
   1   2   2     4288.22     3753.91     66.71 o 
   2   2   2     1383.96     1318.18    106.14 o 
   3   2   2     1449.18     1467.27    104.42 o 
   4   2   2     7959.90     7845.05    194.53 o 
   5   2   2     4711.05     4632.34    386.19 o 
   6   2   2      499.52      296.78    100.89 o 
   7   2   2      145.06      180.96     49.34 o 
   8   2   2      784.98      908.18    193.68 o 
   9   2   2     1040.18     1126.71    115.25 o 
  10   2   2      317.46      843.50    394.67 o 
 -11   3   2      645.21      563.49     97.80 o 
 -10   3   2      354.65      336.78    140.25 o 
  -9   3   2       70.82      163.42    108.91 o 
  -8   3   2     1973.77     1770.88    116.65 o 
  -7   3   2     8531.13     8608.76    164.02 o 
  -6   3   2       22.12       68.45     50.96 o 
  -5   3   2     7646.74     7558.96    194.45 o 
  -4   3   2    10823.14    10459.89    137.87 o 
  -3   3   2     3294.48     3121.36     58.78 o 
  -2   3   2     6473.59     5909.99    118.72 o 
  -1   3   2    23988.76    22527.32   1215.05 o 
   0   3   2     4428.16     4137.62    135.61 o 
   1   3   2     9568.56     9690.28    185.17 o 
   2   3   2    14432.51    14088.31    354.81 o 
   3   3   2     4319.07     4098.56    217.14 o 
   4   3   2      422.98      402.27     55.41 o 
   5   3   2     8538.99     8649.32    470.11 o 
   6   3   2     1873.57     1781.12    163.94 o 
   7   3   2      232.74      226.19     64.80 o 
   8   3   2      496.02      499.95     95.16 o 
   9   3   2      242.03      283.67     92.86 o 
 -11   4   2     2313.49     2043.85    130.00 o 
 -10   4   2      300.99      321.14     53.39 o 
  -9   4   2     2240.89     2183.74    136.39 o 
  -8   4   2     5584.58     5807.63    280.73 o 
  -7   4   2      706.15      670.85     94.87 o 
  -6   4   2     2374.71     2290.93     71.10 o 
  -5   4   2     4933.71     5176.26    127.10 o 
  -4   4   2     1400.09     1332.63     51.32 o 
  -3   4   2     1197.51     1180.07     40.24 o 
  -2   4   2     4191.09     4233.27     87.86 o 
  -1   4   2      481.63      501.21     57.85 o 
   0   4   2     2052.11     2045.71     75.44 o 
   1   4   2      171.35      156.91     43.01 o 
   2   4   2     1892.30     1939.64    170.30 o 
   3   4   2     6746.40     6850.92    130.61 o 
   4   4   2      590.99      430.43     48.85 o 
   5   4   2     5586.39     5280.54    571.05 o 
   6   4   2     6117.09     6515.41    244.21 o 
   7   4   2     1034.97      967.27     68.20 o 
   8   4   2      468.39      320.41     50.46 o 
   9   4   2     3160.01     3022.93    158.01 o 
 -10   5   2      529.27      474.20    113.51 o 
  -9   5   2     1051.23      933.13     94.64 o 
  -8   5   2      126.14      147.61     42.58 o 
  -7   5   2       97.31      139.05     55.28 o 
  -6   5   2     1528.87     1493.05    112.71 o 
  -5   5   2     3694.12     3726.74     91.11 o 
  -4   5   2     1296.37     1309.40     56.60 o 
  -3   5   2      284.74      265.28     52.78 o 
  -2   5   2     1869.66     1706.25     46.08 o 
  -1   5   2     4809.58     5183.43    120.90 o 
   0   5   2     5631.85     6002.81    145.47 o 
   1   5   2       30.82      128.08     57.32 o 
   2   5   2     1683.74     1858.40     94.42 o 
   3   5   2     2121.83     2134.00     66.09 o 
   4   5   2     3112.23     3006.23    133.67 o 
   5   5   2        1.58      124.43     63.90 o 
   6   5   2      979.82      990.66    118.56 o 
   7   5   2      475.65      447.08     78.48 o 
   8   5   2      362.96      418.80     59.84 o 
  -9   6   2      964.79      755.28    101.61 o 
  -8   6   2     1034.06     1201.91     78.36 o 
  -7   6   2      120.07      138.32     64.64 o 
  -6   6   2     1337.38     1335.15     74.90 o 
  -5   6   2     1948.57     1799.47    126.60 o 
  -4   6   2      253.45      187.92     34.04 o 
  -3   6   2     2659.74     2839.43    107.77 o 
  -2   6   2     3020.36     2993.52     64.18 o 
  -1   6   2        0.69      134.34     56.78 o 
   0   6   2     2872.96     3057.72    120.87 o 
   1   6   2      503.40      578.08    175.49 o 
   2   6   2      198.48      224.14     62.64 o 
   3   6   2     1477.98     1571.97    153.14 o 
   4   6   2      109.86      141.81     38.50 o 
   5   6   2     1620.11     1443.28    100.08 o 
   6   6   2     2661.37     2345.25    191.31 o 
   7   6   2      494.79      646.00     92.48 o 
   8   6   2      684.48      564.81    122.47 o 
  -9   7   2     3322.22     3493.46    152.63 o 
  -8   7   2       17.23       67.67     71.56 o 
  -7   7   2     4088.77     4365.17    192.20 o 
  -6   7   2     3108.79     3291.57    179.74 o 
  -5   7   2       57.47       92.38     54.12 o 
  -4   7   2     1838.37     1822.32     94.03 o 
  -3   7   2     1549.54     1431.52     97.80 o 
  -2   7   2      181.28      157.83     25.06 o 
  -1   7   2      963.18      897.86     69.29 o 
   0   7   2        5.24       82.58     54.78 o 
   1   7   2     1632.47     1705.91     89.76 o 
   2   7   2     1267.33     1392.28     83.51 o 
   3   7   2      528.70      383.42     54.80 o 
   4   7   2     4616.36     4768.10    150.07 o 
   5   7   2     2482.36     2587.16    152.26 o 
   6   7   2      180.24      204.36     77.52 o 
   7   7   2     3655.14     3815.64    197.88 o 
  -8   8   2      211.42      305.48     62.55 o 
  -7   8   2        2.35      166.02     61.61 o 
  -6   8   2        1.10      329.46    105.71 o 
  -5   8   2       40.19      132.20     76.61 o 
  -4   8   2      184.07      150.40     41.22 o 
  -3   8   2      196.28      246.01     33.24 o 
  -2   8   2       90.51      191.70     52.17 o 
  -1   8   2      270.46      211.47     55.30 o 
   0   8   2       54.09       79.73     54.61 o 
   1   8   2       68.53      174.42     98.19 o 
   2   8   2       26.71      100.79     59.17 o 
   3   8   2      305.71      413.92     81.61 o 
   4   8   2      220.91      231.00     67.17 o 
   5   8   2       89.96       69.41     45.90 o 
   6   8   2       56.39      141.36     41.48 o 
  -7   9   2      790.11      743.78    176.64 o 
  -6   9   2     1515.45     1823.96    108.29 o 
  -5   9   2      572.11      682.51     99.10 o 
  -4   9   2      163.90      185.54     31.10 o 
  -3   9   2      229.43      266.60     38.69 o 
  -2   9   2       56.91      196.39     34.99 o 
  -1   9   2      421.23      552.40    162.17 o 
   0   9   2      208.06      362.82     82.09 o 
   1   9   2      381.97      288.94     76.69 o 
   2   9   2       40.87      382.21    127.53 o 
   3   9   2      894.62      586.78    112.74 o 
   4   9   2     1419.12     1205.35    154.06 o 
   5   9   2      700.00     1128.61    257.98 o 
  -5  10   2     1821.07     1649.35     83.70 o 
  -4  10   2      140.25      151.45     31.24 o 
  -3  10   2      416.78      265.83     86.18 o 
  -2  10   2      535.95      335.88     51.05 o 
  -1  10   2       25.36      130.68     95.42 o 
   0  10   2     1175.46     1214.22    211.29 o 
   1  10   2      557.71      314.92     46.64 o 
   2  10   2      405.07      464.74     70.15 o 
   3  10   2     2256.43     2289.76    156.40 o 
 -11   1   3       92.01      213.21     61.96 o 
 -10   1   3     3670.85     3599.68    112.19 o 
  -9   1   3     5435.05     5498.38    217.37 o 
  -8   1   3        6.98       98.73     49.35 o 
  -7   1   3     2954.77     2918.82     83.70 o 
  -6   1   3     4118.74     4041.33     90.22 o 
  -5   1   3     5227.12     5183.27     87.61 o 
  -4   1   3      178.02      120.80     21.40 o 
  -3   1   3     1159.74     1014.95     46.30 o 
  -2   1   3      384.92      389.13     41.47 o 
  -1   1   3     2938.03     3307.28     86.36 o 
   0   1   3     5699.92     5883.56    106.57 o 
   1   1   3     3839.12     3654.22     77.79 o 
   2   1   3     1899.70     1929.70    131.68 o 
   3   1   3     1105.23     1127.10     83.62 o 
   4   1   3    10930.08    10737.17    183.17 o 
   5   1   3     5847.33     6371.82    160.36 o 
   6   1   3        0.76     -163.27    242.74 o 
   7   1   3     1958.60     1819.05    151.86 o 
   8   1   3     3735.88     3581.06    187.57 o 
   9   1   3      865.60      984.02    249.04 o 
 -11   2   3     2847.34     3009.07    128.73 o 
 -10   2   3      934.35      947.36     90.89 o 
  -9   2   3     2544.84     2775.96    189.17 o 
  -8   2   3     6483.89     6692.38    152.05 o 
  -7   2   3      978.81      903.83     82.12 o 
  -6   2   3     2081.93     2038.68     60.79 o 
  -5   2   3     6778.08     6997.93    162.86 o 
  -4   2   3     1833.56     1772.75     54.38 o 
  -3   2   3     3766.48     3918.12     77.01 o 
  -2   2   3     7651.21     7872.13    158.12 o 
  -1   2   3      348.19      441.99     36.44 o 
   0   2   3     4266.37     4174.10    108.58 o 
   1   2   3     3669.03     3553.05     98.25 o 
   2   2   3        4.04       98.97     49.04 o 
   3   2   3    11231.44    11446.79    282.82 o 
   4   2   3     3530.93     3703.11    107.87 o 
   5   2   3      762.92      576.61     56.48 o 
   6   2   3     2985.29     3143.78    121.60 o 
   7   2   3     3274.03     3010.02    151.45 o 
   8   2   3        0.69      153.28     74.41 o 
   9   2   3     2458.54     2147.81    328.89 o 
 -11   3   3        0.12      229.50     69.77 o 
 -10   3   3       15.84      134.10     69.78 o 
  -9   3   3      118.75      156.29     50.02 o 
  -8   3   3      969.28     1015.17    100.69 o 
  -7   3   3      431.15      509.49     58.08 o 
  -6   3   3      524.07      540.91     64.60 o 
  -5   3   3     3010.88     2987.69     71.23 o 
  -4   3   3     5859.23     6096.68     97.06 o 
  -3   3   3     1964.55     1987.12     54.35 o 
  -2   3   3     4434.89     4580.56    109.77 o 
  -1   3   3    14140.00    14745.91    264.34 o 
   0   3   3     5301.29     5157.25    186.95 o 
   1   3   3      229.29      152.43     40.96 o 
   2   3   3     2529.39     2479.51     73.27 o 
   3   3   3     5434.86     5447.26    215.33 o 
   4   3   3      701.13      730.89     80.64 o 
   5   3   3       29.81      179.21     92.13 o 
   6   3   3       62.12      177.21     44.44 o 
   7   3   3      181.66      216.83     72.39 o 
   8   3   3      150.31      548.75    208.00 o 
   9   3   3       35.51      477.72    315.32 o 
 -11   4   3     2046.38     2189.27    311.49 o 
 -10   4   3      668.71      488.33     56.03 o 
  -9   4   3      732.29      720.19    118.46 o 
  -8   4   3     1094.92     1140.17     74.18 o 
  -7   4   3     1120.65     1024.22     60.65 o 
  -6   4   3       83.70       49.78     44.19 o 
  -5   4   3      933.52      955.15     78.28 o 
  -4   4   3      641.18      612.60     43.89 o 
  -3   4   3        9.22       55.59     21.61 o 
  -2   4   3       17.67      103.96     34.72 o 
  -1   4   3      656.99      727.96     46.79 o 
   0   4   3       42.46      121.50     69.24 o 
   1   4   3      297.91      199.57     27.73 o 
   2   4   3      531.44      501.34     38.37 o 
   3   4   3     2735.17     2962.95    147.16 o 
   4   4   3      113.96      128.83     49.74 o 
   5   4   3     1790.20     1817.11     82.38 o 
   6   4   3     2117.56     2590.36    298.90 o 
   7   4   3      860.78      722.72    236.32 o 
   8   4   3      118.65      132.80     56.15 o 
 -10   5   3      848.64      585.00     90.45 o 
  -9   5   3      912.60      876.19    123.55 o 
  -8   5   3      890.91      798.27    106.71 o 
  -7   5   3     5249.03     5106.69    163.83 o 
  -6   5   3      430.29      326.83     44.68 o 
  -5   5   3     4024.97     4222.61    129.32 o 
  -4   5   3    16001.08    16865.61    197.81 o 
  -3   5   3     5544.18     5725.13    129.28 o 
  -2   5   3     4656.55     4903.05    126.30 o 
  -1   5   3    22000.92    22925.60    354.23 o 
   0   5   3    13507.86    14530.87    409.58 o 
   1   5   3      283.93      318.38     48.14 o 
   2   5   3    10030.85     9891.00    355.62 o 
   3   5   3     5019.37     5407.26    141.00 o 
   4   5   3       12.02      144.02     55.59 o 
   5   5   3     2317.67     2334.04    124.92 o 
   6   5   3      786.20      888.46     83.92 o 
   7   5   3      174.39      492.94    198.38 o 
   8   5   3     1123.44     1505.86    251.48 o 
  -9   6   3      393.44      531.42    174.23 o 
  -8   6   3      126.42      173.03     51.28 o 
  -7   6   3     1210.67     1193.10     70.59 o 
  -6   6   3     3883.24     4022.12    139.66 o 
  -5   6   3     1638.30     1810.20    101.86 o 
  -4   6   3      203.51      230.06     43.23 o 
  -3   6   3     8330.98     8766.94    120.61 o 
  -2   6   3    10077.32    10336.04    181.50 o 
  -1   6   3      147.87      115.46     95.43 o 
   0   6   3     4013.86     4801.05    316.49 o 
   1   6   3     6362.26     6646.40    178.40 o 
   2   6   3     2501.79     2628.66    237.36 o 
   3   6   3      227.38      229.26     97.06 o 
   4   6   3     2283.59     2461.51     87.77 o 
   5   6   3      454.06      292.95     47.63 o 
   6   6   3        3.28      219.35     56.29 o 
   7   6   3        3.62      479.06    164.10 o 
  -9   7   3       35.24      181.16     69.14 o 
  -8   7   3       39.82      129.28     68.69 o 
  -7   7   3      146.11      123.70     47.07 o 
  -6   7   3       74.52      382.57     82.41 o 
  -5   7   3       67.86      158.59     82.54 o 
  -4   7   3     1171.44     1296.44     66.14 o 
  -3   7   3      168.25      180.33     32.95 o 
  -2   7   3      443.94      257.97    111.50 o 
  -1   7   3      992.38     1027.31     75.94 o 
   0   7   3     1182.99     1100.63    171.78 o 
   1   7   3       28.40       37.88     82.20 o 
   2   7   3      859.78      729.83     87.41 o 
   3   7   3      491.21      450.89     59.74 o 
   4   7   3       35.72       82.87     62.97 o 
   5   7   3      268.69      194.17     60.77 o 
   6   7   3      106.24      364.74    108.89 o 
  -8   8   3      523.26      443.37    101.97 o 
  -7   8   3      251.43      254.83     46.30 o 
  -6   8   3     4804.47     5088.88    174.30 o 
  -5   8   3     3138.06     3229.17    210.74 o 
  -4   8   3      278.94      217.35     38.55 o 
  -3   8   3     5357.83     3994.61    530.30 o 
  -2   8   3     7588.79     8594.92    177.02 o 
  -1   8   3      235.42      324.82     83.11 o 
   0   8   3     5617.68     5754.12    222.58 o 
   1   8   3     6985.03     7409.16    188.22 o 
   2   8   3      942.00     1180.19     93.47 o 
   3   8   3     1152.62      972.40    102.33 o 
   4   8   3     3036.07     3354.75    256.47 o 
   5   8   3      924.67     1187.87    178.47 o 
  -6   9   3      772.30      796.11     90.69 o 
  -5   9   3      312.78      338.72     55.92 o 
  -4   9   3     1767.11     1607.45    149.39 o 
  -3   9   3      812.10      858.17     71.02 o 
  -2   9   3      236.35      226.98     43.82 o 
  -1   9   3     2099.63     2691.65    235.18 o 
   0   9   3      350.47      282.62     68.33 o 
   1   9   3      750.34      866.81    164.98 o 
   2   9   3     1969.59     2237.96    117.01 o 
   3   9   3      638.92      680.74     88.98 o 
   4   9   3      244.56      224.65     65.91 o 
  -4  10   3      387.13      394.65     47.27 o 
  -3  10   3      790.54      950.16    199.89 o 
  -2  10   3      971.91      633.85    110.99 o 
  -1  10   3      286.44      181.49     56.23 o 
   0  10   3      216.00      136.61     55.86 o 
   1  10   3     1076.61      934.33    228.71 o 
   2  10   3      929.77      946.08    149.41 o 
 -11   0   4      295.24      417.55    137.97 o 
 -10   0   4      213.12      227.57     92.81 o 
  -9   0   4     3710.89     4023.83    379.79 o 
  -8   0   4     3430.92     3385.80    163.94 o 
  -7   0   4      706.70      684.62     57.77 o 
  -6   0   4    24131.62    24618.62    430.70 o 
  -5   0   4    23398.46    24335.19    530.36 o 
  -4   0   4      312.27      336.05     71.89 o 
  -3   0   4    18573.46    19452.32    461.41 o 
  -2   0   4    43382.45    46677.24    933.88 o 
  -1   0   4     7745.51     7233.37    448.95 o 
   0   0   4     5099.44     5028.38    153.17 o 
   1   0   4    17560.83    19065.60    564.76 o 
   2   0   4     5046.19     5110.41    174.17 o 
   3   0   4     1574.42     1550.29    306.63 o 
   4   0   4     3425.57     3701.29    279.12 o 
   5   0   4     1260.03     1114.05    116.24 o 
   6   0   4       70.10      121.65    154.51 o 
   7   0   4     1419.51      913.53    118.04 o 
   8   0   4       35.47      126.58    103.31 o 
 -11   1   4        2.63      199.27    135.13 o 
 -10   1   4      395.02      505.81    117.04 o 
  -9   1   4      362.35      292.45     46.48 o 
  -8   1   4      760.52      831.69    127.59 o 
  -7   1   4     1446.65     1373.69     98.43 o 
  -6   1   4      153.51      174.00     25.84 o 
  -5   1   4      387.08      433.00     34.24 o 
  -4   1   4     6996.74     7326.48    132.65 o 
  -3   1   4     4148.36     4200.58    100.95 o 
  -2   1   4     1167.73     1174.18     61.88 o 
  -1   1   4     3718.04     3529.05     99.42 o 
   0   1   4     2348.49     2280.39     82.42 o 
   1   1   4       74.00       95.75     44.04 o 
   2   1   4     1179.99     1334.54     72.13 o 
   3   1   4      769.48      826.44     55.84 o 
   4   1   4      187.11      324.89    119.76 o 
   5   1   4      773.56      925.22    207.53 o 
   6   1   4       43.46      158.99     69.87 o 
   7   1   4      149.69      142.84     73.99 o 
   8   1   4      383.26      238.83     55.29 o 
 -11   2   4      169.17      136.91     58.81 o 
 -10   2   4     1190.02     1087.75    198.65 o 
  -9   2   4     1546.10     1541.03     93.27 o 
  -8   2   4      120.01      162.57     37.55 o 
  -7   2   4     1286.68     1208.78     62.62 o 
  -6   2   4     6871.61     6913.22    139.64 o 
  -5   2   4     3564.76     3147.92     96.69 o 
  -4   2   4       51.67       71.72     46.23 o 
  -3   2   4     3747.03     3586.48     81.71 o 
  -2   2   4     7190.93     7342.88    128.52 o 
  -1   2   4      363.96      394.01     42.55 o 
   0   2   4     2180.10     2361.23     69.51 o 
   1   2   4     2547.66     2622.47    114.83 o 
   2   2   4     1468.14     1442.45     70.80 o 
   3   2   4       10.83       22.55     63.49 o 
   4   2   4      927.01     1042.10    149.14 o 
   5   2   4     1133.79     1062.88     71.68 o 
   6   2   4      327.59      327.90     52.85 o 
   7   2   4      106.59      194.34     68.34 o 
   8   2   4        1.04      436.95    177.23 o 
 -11   3   4      371.04      304.75     55.21 o 
 -10   3   4     1248.93     1119.45     91.51 o 
  -9   3   4     1361.36     1519.59    141.74 o 
  -8   3   4      913.51      883.88     95.58 o 
  -7   3   4     7608.57     7552.71    192.25 o 
  -6   3   4     2587.58     2920.66    108.22 o 
  -5   3   4     1166.87     1175.86     78.92 o 
  -4   3   4    11622.70    11911.82    177.84 o 
  -3   3   4     5945.56     6034.93    115.14 o 
  -2   3   4     1097.18     1094.46     54.98 o 
  -1   3   4    12693.41    13159.58    228.20 o 
   0   3   4     9732.94    10029.09    191.63 o 
   1   3   4      435.84      374.03     56.29 o 
   2   3   4     7302.37     7435.06    162.01 o 
   3   3   4     5056.09     4788.75    116.10 o 
   4   3   4      179.97      308.63     65.86 o 
   5   3   4     1725.48     1751.08     84.81 o 
   6   3   4     1080.81     1192.90    107.23 o 
   7   3   4        2.39      665.01    150.63 o 
   8   3   4      286.28      247.35     65.61 o 
 -10   4   4     2321.47     2311.52    226.03 o 
  -9   4   4      306.84      249.11     54.70 o 
  -8   4   4     3680.84     3707.70    111.30 o 
  -7   4   4     3458.80     3663.92    106.02 o 
  -6   4   4      612.08      526.85     54.60 o 
  -5   4   4      880.02      869.20     43.41 o 
  -4   4   4     1730.18     1674.91     87.70 o 
  -3   4   4      194.43      161.27     37.32 o 
  -2   4   4      503.70      475.52     42.17 o 
  -1   4   4      594.58      621.35     93.92 o 
   0   4   4     1571.37     1720.70     58.39 o 
   1   4   4     2329.93     2428.49     85.61 o 
   2   4   4       27.12       25.44     49.56 o 
   3   4   4     4847.67     4848.39    214.14 o 
   4   4   4     2342.73     2418.26     88.07 o 
   5   4   4       69.16      698.81    297.85 o 
   6   4   4     1494.99     1526.98    211.26 o 
   7   4   4     1923.04     1833.92    102.72 o 
 -10   5   4      211.02      242.81     57.34 o 
  -9   5   4      740.66      807.85     74.30 o 
  -8   5   4      590.35      506.09    105.67 o 
  -7   5   4      706.11      791.20     73.54 o 
  -6   5   4       72.08      217.67     53.54 o 
  -5   5   4     2811.44     2539.84    120.24 o 
  -4   5   4     2469.60     2420.13     65.80 o 
  -3   5   4      954.40     1025.39     82.96 o 
  -2   5   4       82.24      152.08     45.36 o 
  -1   5   4     2349.98     2208.66    202.38 o 
   0   5   4     4026.13     4110.87    137.76 o 
   1   5   4      545.47      536.71     33.90 o 
   2   5   4      151.22      149.23     82.88 o 
   3   5   4      569.48      522.07     66.47 o 
   4   5   4     2158.55     2444.61    194.67 o 
   5   5   4      183.52      255.82     92.83 o 
   6   5   4        1.57      183.00     64.97 o 
   7   5   4      140.51      233.44     74.57 o 
  -9   6   4      110.96      217.16     69.24 o 
  -8   6   4     1167.27     1183.94    112.70 o 
  -7   6   4     1023.79     1228.74    122.63 o 
  -6   6   4      174.31      429.28    115.39 o 
  -5   6   4      808.70      845.65     50.76 o 
  -4   6   4      130.63      145.82     38.02 o 
  -3   6   4      257.27      155.64     35.00 o 
  -2   6   4     2218.19     2277.82    102.61 o 
  -1   6   4       68.79       91.55     48.22 o 
   0   6   4     1282.13     1260.49     97.84 o 
   1   6   4      978.69      951.40     76.76 o 
   2   6   4       51.46      117.69    117.56 o 
   3   6   4      958.75      949.28     97.99 o 
   4   6   4      970.75      789.83    128.79 o 
   5   6   4       20.72       81.09     63.88 o 
   6   6   4     1350.15     1432.89    174.88 o 
  -8   7   4      434.42      310.40     62.08 o 
  -7   7   4      892.43      675.18     61.74 o 
  -6   7   4     2571.64     2576.73     94.51 o 
  -5   7   4      727.21      707.17     46.44 o 
  -4   7   4      722.76      613.60     45.71 o 
  -3   7   4      942.17     1279.47    201.66 o 
  -2   7   4       42.56       99.93     62.38 o 
  -1   7   4      421.53      373.58     78.93 o 
   0   7   4      104.33      258.68     66.10 o 
   1   7   4      910.27      891.52     80.04 o 
   2   7   4     2727.31     2816.45    292.11 o 
   3   7   4       58.73       89.89     53.50 o 
   4   7   4     2667.30     2351.68    195.03 o 
   5   7   4     3530.96     3470.44    197.53 o 
  -7   8   4      138.72       55.69     89.55 o 
  -6   8   4       93.29      187.03     49.90 o 
  -5   8   4      411.36      224.08     41.06 o 
  -4   8   4      190.14      124.14     34.39 o 
  -3   8   4      698.19      785.25     87.39 o 
  -2   8   4      235.50      300.37     54.73 o 
  -1   8   4       51.36      343.56    184.81 o 
   0   8   4        7.48      -17.45     99.91 o 
   1   8   4       24.29       97.11     64.62 o 
   2   8   4       37.20      265.31     74.53 o 
   3   8   4      529.14      268.32     60.28 o 
   4   8   4       93.20      246.09     97.51 o 
  -6   9   4      562.03      367.09     51.97 o 
  -5   9   4      724.31      518.16     51.21 o 
  -4   9   4       86.03      130.23     51.07 o 
  -3   9   4        1.16       64.26     37.43 o 
  -2   9   4        0.31       95.41     75.87 o 
  -1   9   4        8.20      133.82     66.29 o 
   0   9   4      183.05      110.28     47.66 o 
   1   9   4      919.65     1165.36    153.93 o 
   2   9   4      320.18      231.34     52.50 o 
  -2  10   4      890.64      565.10    165.48 o 
  -1  10   4        4.31      119.24     62.31 o 
 -11   1   5     1122.94     1047.37    205.56 o 
 -10   1   5     1129.82     1092.53     84.70 o 
  -9   1   5     4972.52     5155.98    160.78 o 
  -8   1   5      655.79      711.09     72.33 o 
  -7   1   5      102.29      111.38     24.63 o 
  -6   1   5     2437.12     2349.81     84.41 o 
  -5   1   5     2015.40     1977.41     81.64 o 
  -4   1   5     1632.52     1565.14     67.77 o 
  -3   1   5      841.49      766.38     68.28 o 
  -2   1   5      641.71      805.91     67.25 o 
  -1   1   5      344.71      393.99     43.03 o 
   0   1   5       43.95      440.66    239.15 o 
   1   1   5     2478.79     2679.99     98.55 o 
   2   1   5     5431.25     5827.63    132.15 o 
   3   1   5      200.03      170.79     49.82 o 
   4   1   5     3888.18     3987.65    172.15 o 
   5   1   5     5900.86     6501.41    179.70 o 
   6   1   5     1289.82     1240.58    116.31 o 
   7   1   5      250.26      337.58     61.26 o 
 -11   2   5     3605.44     3380.98    229.48 o 
 -10   2   5     2172.68     2186.65    119.17 o 
  -9   2   5      394.82      356.24     45.69 o 
  -8   2   5     3195.04     3197.02    182.01 o 
  -7   2   5     3092.18     3117.80     84.47 o 
  -6   2   5       33.20      135.70     47.20 o 
  -5   2   5     5226.75     5502.60    123.30 o 
  -4   2   5     1793.14     1764.99     81.79 o 
  -3   2   5     1603.97     1554.28     74.56 o 
  -2   2   5     3334.16     3543.06     94.32 o 
  -1   2   5      209.99      203.15     43.09 o 
   0   2   5     1266.70     1250.16     69.61 o 
   1   2   5     6264.39     6544.41    216.79 o 
   2   2   5      378.06      329.37     78.89 o 
   3   2   5     4649.03     4581.61    115.77 o 
   4   2   5     2692.61     2362.15    102.76 o 
   5   2   5      199.92      143.59     73.65 o 
   6   2   5      792.93      815.08    110.24 o 
   7   2   5     2943.29     2460.57    373.67 o 
 -10   3   5      367.33      496.86    178.39 o 
  -9   3   5       17.56      136.53     54.15 o 
  -8   3   5     1117.78     1189.06     85.39 o 
  -7   3   5      956.77      884.10    122.70 o 
  -6   3   5      131.97      147.76     35.55 o 
  -5   3   5      405.95      340.82     48.58 o 
  -4   3   5     2296.68     2428.62     77.31 o 
  -3   3   5      978.56      948.82     88.33 o 
  -2   3   5      151.39       34.60    144.02 o 
  -1   3   5     1934.55     2106.84    192.14 o 
   0   3   5     2625.25     2802.68     97.19 o 
   1   3   5      618.54      618.57     83.09 o 
   2   3   5      139.92      294.82    107.38 o 
   3   3   5     1021.03     1069.04    112.26 o 
   4   3   5     1184.18     1028.74     68.22 o 
   5   3   5      324.49      395.30     88.27 o 
   6   3   5        3.03      116.19     76.65 o 
 -10   4   5     1330.24     1243.84     98.51 o 
  -9   4   5       10.99       46.03     64.38 o 
  -8   4   5      537.10      443.49     54.08 o 
  -7   4   5      835.14      897.05     65.02 o 
  -6   4   5      191.28      196.42     60.67 o 
  -5   4   5      112.44      153.60     48.58 o 
  -4   4   5      378.43      394.26     64.10 o 
  -3   4   5       67.73      144.47     40.94 o 
  -2   4   5      229.42      199.60     35.65 o 
  -1   4   5      717.68      752.86     49.75 o 
   0   4   5      633.48      635.15     47.35 o 
   1   4   5      140.50       41.42    104.24 o 
   2   4   5      120.72      106.10     60.21 o 
   3   4   5     2747.90     2775.27     92.16 o 
   4   4   5     1170.85     1059.81     68.77 o 
   5   4   5       80.15      128.48     73.53 o 
   6   4   5     1233.35     1295.25    249.58 o 
  -9   5   5     1547.32     1409.06    162.79 o 
  -8   5   5      216.12       98.98     39.06 o 
  -7   5   5     3718.07     3648.02    106.67 o 
  -6   5   5     3511.12     3729.17    135.88 o 
  -5   5   5       39.36       92.28     34.99 o 
  -4   5   5     7233.11     7587.19    124.06 o 
  -3   5   5     4711.82     4935.00    117.99 o 
  -2   5   5        0.11      270.99     74.59 o 
  -1   5   5     4311.60     4329.48    247.58 o 
   0   5   5     8087.42     8956.84    904.86 o 
   1   5   5      277.78      220.47     29.55 o 
   2   5   5     2733.94     2633.38    155.85 o 
   3   5   5     2933.09     3037.54    132.18 o 
   4   5   5      280.80      181.21     48.34 o 
   5   5   5      365.16      288.70     84.60 o 
   6   5   5      642.01     1332.39    338.33 o 
  -9   6   5     1229.21     1266.69    100.75 o 
  -8   6   5      846.83      903.29     69.69 o 
  -7   6   5      105.93      494.89    143.60 o 
  -6   6   5     2722.36     2755.96     79.54 o 
  -5   6   5     4662.92     4836.64    105.72 o 
  -4   6   5      677.41      544.35     63.79 o 
  -3   6   5     2096.30     1867.37    114.67 o 
  -2   6   5     5894.58     6095.69    237.23 o 
  -1   6   5     2521.98     2598.65    132.10 o 
   0   6   5       73.18     -124.95    148.97 o 
   1   6   5     2256.61     2855.35    407.81 o 
   2   6   5     1593.22      925.44    358.55 o 
   3   6   5       92.91      205.45     98.43 o 
   4   6   5      224.37      244.66    105.95 o 
   5   6   5      255.06      208.03     58.45 o 
  -8   7   5       13.26       89.88     49.64 o 
  -7   7   5       95.95      277.34     63.00 o 
  -6   7   5       41.72      151.55     41.81 o 
  -5   7   5       43.23      127.91     45.58 o 
  -4   7   5       89.22      168.60     47.50 o 
  -3   7   5       73.50       45.06    100.20 o 
  -2   7   5       75.54      150.19     91.22 o 
  -1   7   5      365.78      369.17     56.14 o 
   0   7   5      282.74      371.43    160.40 o 
   1   7   5        7.12       74.96     54.46 o 
   2   7   5       93.97      473.38    233.05 o 
   3   7   5      694.26      641.11     74.05 o 
   4   7   5      212.99      206.43     38.62 o 
  -6   8   5     3038.99     3068.00     89.80 o 
  -5   8   5     4206.67     4326.06    132.64 o 
  -4   8   5      498.44      414.40     77.45 o 
  -3   8   5     1483.01     1246.74    211.80 o 
  -2   8   5     6513.17     6681.14    166.53 o 
  -1   8   5     1971.59     2529.96    316.95 o 
   0   8   5      567.46      429.02     99.65 o 
   1   8   5     3566.45     3515.36    149.66 o 
   2   8   5     2031.74     2053.94    239.82 o 
  -4   9   5     1929.84     1796.66    506.20 o 
  -3   9   5     1980.92     1689.41    345.81 o 
  -2   9   5        7.23      134.20     55.04 o 
  -1   9   5     1662.33     1697.15    265.41 o 
   0   9   5     1547.90     1355.46    109.44 o 
 -10   0   6       25.14      246.96    132.35 o 
  -9   0   6     1105.47     1110.56    107.51 o 
  -8   0   6     4424.70     4441.62    185.54 o 
  -7   0   6     2438.10     2283.33    101.36 o 
  -6   0   6     5484.45     5696.22    154.18 o 
  -5   0   6    19900.21    20834.66   1129.89 o 
  -4   0   6     7145.19     7064.51    204.46 o 
  -3   0   6      603.06      535.52    124.73 o 
  -2   0   6    17112.20    19091.72   1102.11 o 
  -1   0   6    17459.68    18069.88    391.03 o 
   0   0   6      532.34      431.49     81.23 o 
   1   0   6     6380.38     7184.83    233.81 o 
   2   0   6     4515.31     4628.26    184.30 o 
   3   0   6      167.37      175.09     87.50 o 
   4   0   6      381.07      359.83     87.58 o 
   5   0   6     1216.87     1140.39    115.62 o 
   6   0   6       15.54      295.78    132.31 o 
 -10   1   6      516.91      491.39     58.42 o 
  -9   1   6      608.04      580.63     94.95 o 
  -8   1   6      152.62      106.97     44.13 o 
  -7   1   6     1399.67     1411.80     59.09 o 
  -6   1   6     1776.25     1830.16     72.26 o 
  -5   1   6       34.81      141.28     66.18 o 
  -4   1   6     2684.55     2828.10    145.47 o 
  -3   1   6     2859.33     2851.35     92.95 o 
  -2   1   6      222.49      198.81     73.74 o 
  -1   1   6      883.46      873.43     56.37 o 
   0   1   6     1664.99     1984.09    149.18 o 
   1   1   6        3.56       98.71     37.01 o 
   2   1   6      429.02      430.40     74.72 o 
   3   1   6      410.78      313.26     49.71 o 
   4   1   6        0.33      155.15     68.08 o 
   5   1   6      602.04      902.73    163.45 o 
   6   1   6      312.92      354.11     92.15 o 
 -10   2   6      110.80      165.22     38.46 o 
  -9   2   6      505.81      468.02     70.74 o 
  -8   2   6      660.68      560.88     63.54 o 
  -7   2   6        0.57       65.47     46.78 o 
  -6   2   6     1988.07     1950.35     79.49 o 
  -5   2   6     2768.12     2831.75    141.28 o 
  -4   2   6     1203.62     1375.30     72.89 o 
  -3   2   6      341.55      342.17     55.65 o 
  -2   2   6     6485.72     6535.14    142.69 o 
  -1   2   6     4386.10     4178.01    166.72 o 
   0   2   6      223.60      695.74    377.54 o 
   1   2   6      771.12      677.12     60.86 o 
   2   2   6     2384.96     2376.02    114.65 o 
   3   2   6     1302.91     1299.27     76.55 o 
   4   2   6       31.04      518.58    203.73 o 
   5   2   6      142.36      267.05     82.40 o 
 -10   3   6     1270.27     1194.62     86.46 o 
  -9   3   6     2356.23     2343.38    146.55 o 
  -8   3   6       12.58       25.73     65.61 o 
  -7   3   6     3244.62     3103.45    107.64 o 
  -6   3   6     5425.57     5815.29    173.25 o 
  -5   3   6       29.17       84.94     53.76 o 
  -4   3   6     5588.01     5649.03    186.90 o 
  -3   3   6     5522.61     5843.07    194.02 o 
  -2   3   6      660.08      624.70     53.33 o 
  -1   3   6     3812.09     4285.50    236.76 o 
   0   3   6     9072.18     9292.66    261.96 o 
   1   3   6      458.76      663.67    115.05 o 
   2   3   6     1132.42      967.96     68.16 o 
   3   3   6     2469.68     2458.94    234.51 o 
   4   3   6      672.24      736.22     67.12 o 
   5   3   6      248.88      323.72    104.74 o 
  -9   4   6        2.52      110.92     57.22 o 
  -8   4   6     1229.95     1051.10    167.02 o 
  -7   4   6     2225.68     2450.58    135.45 o 
  -6   4   6      326.00      383.38     59.62 o 
  -5   4   6      408.53      292.37     64.24 o 
  -4   4   6      145.31      288.91     81.75 o 
  -3   4   6      410.70      428.08     45.12 o 
  -2   4   6      269.10      382.71     46.84 o 
  -1   4   6      254.54      214.48     47.45 o 
   0   4   6     2036.14     2506.04    380.66 o 
   1   4   6     2925.80     3136.87    280.78 o 
   2   4   6       28.50      181.76     52.09 o 
   3   4   6     2177.19     2026.64    103.50 o 
   4   4   6     2083.20     2006.76    115.62 o 
   5   4   6      371.96      331.05    129.74 o 
  -9   5   6       46.02      274.60     67.09 o 
  -8   5   6      424.13      338.00     52.35 o 
  -7   5   6     1115.67     1152.33    127.61 o 
  -6   5   6      281.22      134.95     44.34 o 
  -5   5   6       55.74       73.34     30.54 o 
  -4   5   6      569.86      519.38     48.75 o 
  -3   5   6     1643.17     1468.67     61.05 o 
  -2   5   6     1194.41      985.28     89.83 o 
  -1   5   6       34.98       72.07     63.72 o 
   0   5   6      733.89      589.25    126.12 o 
   1   5   6      908.87      705.85     90.05 o 
   2   5   6      741.41      697.56     98.27 o 
   3   5   6       48.63       87.53     42.30 o 
   4   5   6      499.63      420.67     61.92 o 
  -8   6   6     1361.93     1275.49    107.03 o 
  -7   6   6      889.60      971.70     71.13 o 
  -6   6   6      147.66      233.48     51.16 o 
  -5   6   6      602.95      614.62     61.50 o 
  -4   6   6      415.09      381.43     35.75 o 
  -3   6   6       47.55      104.21     33.69 o 
  -2   6   6      944.49      863.03     74.32 o 
  -1   6   6        8.03      128.24    109.47 o 
   0   6   6      922.06     1449.98    289.47 o 
   1   6   6      906.47      663.48     57.53 o 
   2   6   6       13.91      374.79    269.18 o 
   3   6   6     1044.13     1236.44    333.62 o 
  -7   7   6       48.91      213.54     76.65 o 
  -6   7   6     1522.58     1463.32     92.70 o 
  -5   7   6      563.14      438.03     61.36 o 
  -4   7   6      440.69      233.38    102.98 o 
  -3   7   6      373.29      304.32     48.20 o 
  -2   7   6       48.51      107.14     69.45 o 
  -1   7   6      492.00      400.83    100.88 o 
   0   7   6      392.75      188.64    176.17 o 
   1   7   6      398.87      336.68     68.51 o 
   2   7   6     2690.64     2400.29    178.49 o 
  -5   8   6      424.04      103.73     67.80 o 
  -4   8   6      201.03      165.76     45.04 o 
  -3   8   6      190.57      172.08     46.46 o 
  -2   8   6      280.56      421.21     72.05 o 
  -1   8   6      145.11      232.93     86.03 o 
   0   8   6        0.76       91.61     69.61 o 
  -9   1   7     1545.63     1549.90    120.65 o 
  -8   1   7     1185.81     1128.99     95.27 o 
  -7   1   7      602.67      488.40     56.46 o 
  -6   1   7      131.11      351.09     92.47 o 
  -5   1   7      249.05      230.85     79.19 o 
  -4   1   7      249.82      221.83     57.09 o 
  -3   1   7       27.44       80.31     51.27 o 
  -2   1   7      237.20      281.38     50.49 o 
  -1   1   7     1219.90     1199.16     67.47 o 
   0   1   7      995.65     1043.40    136.40 o 
   1   1   7      206.45      249.90     43.32 o 
   2   1   7     2188.87     2431.49    106.30 o 
   3   1   7     1559.80     1511.09     91.33 o 
   4   1   7       45.53      139.22     73.31 o 
  -9   2   7      102.20      228.32     70.18 o 
  -8   2   7     1033.09      866.19     52.02 o 
  -7   2   7     2965.21     3015.20    202.98 o 
  -6   2   7       52.36      407.54    180.54 o 
  -5   2   7     2091.55     1990.94     79.56 o 
  -4   2   7     1365.14     1219.35    111.77 o 
  -3   2   7      186.28       96.90     30.23 o 
  -2   2   7     1899.64     1859.17    103.21 o 
  -1   2   7     1029.28     1226.07    117.72 o 
   0   2   7      178.03      323.61     71.16 o 
   1   2   7     3748.14     3764.39    192.39 o 
   2   2   7      950.46     1156.33     76.74 o 
   3   2   7      568.18      408.11     99.42 o 
   4   2   7     1597.33     1591.54     93.65 o 
  -9   3   7      264.82      389.92     77.50 o 
  -8   3   7      200.19      328.81    169.63 o 
  -7   3   7     2417.36     2209.94     75.60 o 
  -6   3   7     2334.39     2469.48    169.59 o 
  -5   3   7        9.00      106.20     44.24 o 
  -4   3   7     1181.55     1127.12    103.08 o 
  -3   3   7     2174.01     2005.36    140.17 o 
  -2   3   7      750.84      738.96     70.16 o 
  -1   3   7      398.57      304.63     45.66 o 
   0   3   7     1101.69     1178.08    164.29 o 
   1   3   7      110.20      116.05     49.29 o 
   2   3   7        3.24      249.06     72.13 o 
   3   3   7       54.83      141.08     64.37 o 
  -8   4   7      160.00      759.78    256.69 o 
  -7   4   7      237.97      444.56    148.44 o 
  -6   4   7      123.23      461.74    160.75 o 
  -5   4   7        1.61      184.38     57.15 o 
  -4   4   7      181.98      218.42     39.97 o 
  -3   4   7      151.34      171.76     43.76 o 
  -2   4   7      330.66      444.38    140.76 o 
  -1   4   7      162.72      243.70     45.61 o 
   0   4   7      456.01      423.03     85.68 o 
   1   4   7      860.51      823.07     78.11 o 
   2   4   7       66.75      447.03    394.84 o 
   3   4   7      960.62      982.02    253.17 o 
  -7   5   7     2421.37     2525.48    103.31 o 
  -6   5   7     7180.98     7314.44    197.09 o 
  -5   5   7      904.65      859.67     74.33 o 
  -4   5   7     2891.66     2528.22     88.61 o 
  -3   5   7     4718.35     4586.97    111.03 o 
  -2   5   7     1451.22     1373.63     69.62 o 
  -1   5   7      683.46      629.88     78.18 o 
   0   5   7     3857.80     3177.21    339.81 o 
   1   5   7      474.42      402.18     69.48 o 
   2   5   7      699.67      816.40    179.56 o 
  -6   6   7      728.26      792.53     54.52 o 
  -5   6   7     3572.12     3421.55    187.91 o 
  -4   6   7     1854.19     1723.16    101.84 o 
  -3   6   7        0.77      317.44     85.16 o 
  -2   6   7     2148.24     1926.55    165.54 o 
  -1   6   7     2649.98     2157.82   1187.20 o 
   0   6   7       46.28       97.17     51.39 o 
   1   6   7      375.39      178.90    181.11 o 
  -4   7   7      189.22      378.91    100.52 o 
  -3   7   7      443.62      549.16    110.50 o 
  -2   7   7       11.30      235.42     85.35 o 
  -8   0   8     3998.29     3690.54    149.73 o 
  -7   0   8     5235.70     5565.56    237.91 o 
  -6   0   8      151.83      201.95     71.26 o 
  -5   0   8     5115.05     5083.73    202.75 o 
  -4   0   8     4908.01     4912.44    399.88 o 
  -3   0   8      470.11      215.91     55.78 o 
  -2   0   8     2596.46     2475.78    378.60 o 
  -1   0   8     5720.84     4711.75    261.07 o 
   0   0   8      734.97      699.85     94.04 o 
   1   0   8      874.19     1428.36    252.86 o 
   2   0   8     1318.10     1211.56    120.28 o 
  -8   1   8      132.75      141.64     41.35 o 
  -7   1   8      676.98      641.68     78.22 o 
  -6   1   8     1798.50     1489.04    113.28 o 
  -5   1   8      284.99      183.21     46.03 o 
  -4   1   8      199.83      207.19     42.87 o 
  -3   1   8     1208.11     1053.75     71.79 o 
  -2   1   8      704.50      663.42     57.54 o 
  -1   1   8      368.18      572.32     85.81 o 
   0   1   8      740.67      672.48     69.04 o 
   1   1   8        4.15      347.71    245.86 o 
   2   1   8      101.53      126.54     71.32 o 
  -8   2   8      955.37      931.42     56.93 o 
  -7   2   8      241.45      267.30     60.80 o 
  -6   2   8      354.30      331.26     52.91 o 
  -5   2   8      774.36      761.67     58.47 o 
  -4   2   8      654.52      663.50     60.49 o 
  -3   2   8       10.17       90.78     46.32 o 
  -2   2   8     1025.76      936.61    101.99 o 
  -1   2   8     1452.57     1689.37    150.49 o 
   0   2   8      368.89      249.89     51.83 o 
   1   2   8        2.50      186.96     89.28 o 
  -7   3   8      922.09      953.33     76.33 o 
  -6   3   8     4825.31     4820.96    143.47 o 
  -5   3   8      654.74      786.11     64.46 o 
  -4   3   8     1024.93      917.37     63.67 o 
  -3   3   8     3436.72     3472.27    171.76 o 
  -2   3   8     2513.44     2514.07    162.13 o 
  -1   3   8      448.41      459.97    109.03 o 
   0   3   8     3232.39     3226.14    138.56 o 
   1   3   8      866.68      840.66     81.51 o 
  -6   4   8       89.71      229.28     60.90 o 
  -5   4   8      466.56      456.26     54.04 o 
  -4   4   8      694.47      519.82     68.45 o 
  -3   4   8       10.00      187.77     46.65 o 
  -2   4   8     1049.21      969.85    133.09 o 
  -1   4   8      502.80      629.36    181.90 o 
   0   4   8      280.36      216.67     62.42 o 
  -5   5   8      198.11      234.82     73.67 o 
  -4   5   8        1.24       28.86    107.11 o 
  -3   5   8      262.91      469.49    142.52 o 
  -2   5   8      707.63      746.68    129.37 o 
  -5   1   9       35.63      125.28     46.36 o 
  -4   1   9      303.83      245.80     48.91 o 
  -3   1   9      364.99      318.14     55.11 o 
  -2   1   9       68.82      718.93    180.87 o 
                                                 
